# Supplementary material for: Impact of Unexpected In-House Major COVID-19 Outbreaks on Depressive Symptoms among Healthcare Workers: A Retrospective Multi-Institutional Study
Source: Int J Environ Res Public Health. 2023 Mar 7;20(6):4718. doi: 10.3390/ijerph20064718 (PMC10049033; doi:10.3390/ijerph20064718)
Supplement: Supplementary file 1 [file ijerph-20-04718-s001.zip]

Archive with 1 entries (1 files):
- ijerph-2228535-supplementary.pdf
